# Supplementary material for: The Impact of Environmental Gaseous Pollutants on the Cultivable Bacterial and Fungal Communities of the Aerobiome
Source: Microorganisms. 2024 May 29;12(6):1103. doi: 10.3390/microorganisms12061103 (PMC11206153; doi:10.3390/microorganisms12061103)
Supplement: Supplementary file 1 [file microorganisms-12-01103-s001.zip]

Archive with 3 entries (3 files):
- Supplementary Material_Mej¿¬as et al 2024.pdf
- Table S1. Relative abundance ratios ASVs bacteria.xlsx
- Table S2. Relative abundance ratios ASVs fungi.xlsx
