# Supplementary material for: The Impact of Environmental Gaseous Pollutants on the Cultivable Bacterial and Fungal Communities of the Aerobiome
Source: Microorganisms. 2024 May 29;12(6):1103. doi: 10.3390/microorganisms12061103 (PMC11206153; doi:10.3390/microorganisms12061103)
Supplement: Supplementary file 1 [file microorganisms-12-01103-s001.zip › Table S1. Relative abundance ratios ASVs bacteria.xlsx]

## Sheet: Hoja1
Table S1. Bacterial ASVs taxonomy and relative abundance using the g+/g- ratio data.
Taxonomy	Maintained-1	Maintained-2	Maintained-3	Maintained-4	Maintained-5	Maintained-6	Maintained-7	Maintained-8	Maintained-9	Transferred-1	Transferred-2	Transferred-3	Transferred-4	Transferred-5	Transferred-6	Transferred-7	Transferred-8	Transferred-9
Bacteria; Proteobacteria; Alphaproteobacteria; Rhodobacterales; Rhodobacteraceae; metagenome; metagenome	0	0	0	0	0	0	0	0	0	0	0	0	0.0603387	0.133252	0.126619	0.146329	0.242116	0.179425
Bacteria; Proteobacteria; Gammaproteobacteria; Pseudomonadales; Pseudomonadaceae; Pseudomonas; metagenome	0	0	0	0	0	0	0	0	0	0	0	0	0.0724064	0.159903	0.151943	0.234126	0.387385	0.287079
Bacteria; Proteobacteria; Gammaproteobacteria; Pseudomonadales; Moraxellaceae; Psychrobacter; Psychrobacter_cryohalolentis	0	0	0	0	0	0	0	0	0	0	0	0	0.0724064	0.159903	0.151943	0.263391	0.435808	0.322964
Bacteria; Bacteroidota; Bacteroidia; Sphingobacteriales; Sphingobacteriaceae; Arcticibacter; Arcticibacter_sp.	0	0	0	0	0	0	0	0	0	0.0551248	0.149391	0.141208	0	0	0	0.20486	0.338962	0.251195
Bacteria; Proteobacteria; Gammaproteobacteria; Burkholderiales; Comamonadaceae; metagenome; metagenome	0.137175	0.126405	0.136527	0	0	0	0.808313	0.735633	0.758343	0	0	0	0	0	0	0	0	0
Bacteria; Actinobacteriota; Actinobacteria; Micrococcales; Microbacteriaceae; Agrococcus; Agrococcus_jenensis	0	0	0	0	0	0	0	0	0	0.011025	0.0298782	0.0282416	0.0120677	0.0266505	0.0253238	0.0292657	0.0484231	0.0358849
Bacteria; Actinobacteriota; Actinobacteria; Micrococcales; Microbacteriaceae; Mycetocola; metagenome	0.0293947	0.0135434	0.0292559	0.17012	0.0837863	0.143824	0.538875	0.245211	0.505562	0	0	0	0	0	0	0	0	0
Bacteria; Actinobacteriota; Actinobacteria; Streptomycetales; Streptomycetaceae; Streptomyces; metagenome	0.078386	0.0722314	0.0780156	0	0	0	2.26328	2.05977	2.12336	0	0	0	0	0	0	0	0	0
Bacteria; Firmicutes; Bacilli; Lactobacillales; Carnobacteriaceae; Trichococcus; uncultured_Trichococcus	0.0979825	0.0902892	0.0975195	0	0	0	0.4311	0.392337	0.40445	0.0275624	0.0351508	0.564833	0	0	0	0.0548732	0.0427263	0.538274
Bacteria; Actinobacteriota; Actinobacteria; Micrococcales; Dermabacteraceae; Brachybacterium; Brachybacterium_paraconglomeratum	0	0	0	0	0	0	0	0	0	0.0992247	0.268903	0.254175	0.289626	0.639611	0.607772	0.263391	0.435808	0.322964
Bacteria; Actinobacteriota; Actinobacteria; Micrococcales; Microbacteriaceae; Microbacterium; Microbacterium_pumilum	0	0	0	0	0	0	0	0	0	0.121275	0.32866	0.310658	1.89463	4.18412	3.97584	0	0	0
Bacteria; Proteobacteria; Gammaproteobacteria; Burkholderiales; Comamonadaceae; metagenome; metagenome	0	0	0	0	0	0	0	0	0	0.11025	0.298782	0.282416	0.0844742	0.186553	0.177267	0	0	0
Bacteria; Actinobacteriota; Actinobacteria; Micrococcales; Micrococcaceae; Kocuria; Kocuria_rhizophila	0.0461917	0.0212825	0.0189303	0.121514	0.0598473	0.0423011	0.13087	0.0595512	0.0505562	0.0330749	0.0027162	0.00228986	0.120677	0.0080759	0.00684428	0	0	0
Bacteria; Firmicutes; Bacilli; Bacillales; metagenome; metagenome; metagenome	0	0	0	0	0	0	0	0	0	0	0	0	0.760267	1.67898	1.5954	1.17063	1.93692	1.4354
Bacteria; Actinobacteriota; Actinobacteria; Micrococcales; Microbacteriaceae; metagenome; metagenome	0.00115274	0.0120386	0.000487598	0.00375265	0.0418931	0.00134835	0.00475478	0.0490422	0.00189586	0.00440999	0.0995938	0.035302	0.00579251	0.106602	0.0379858	0.00585314	0.0807052	0.0224281
Bacteria; Proteobacteria; Alphaproteobacteria; Rhodobacterales; Rhodobacteraceae; Cereibacter; Cereibacter_changlensis	0.107781	0.0993181	0.107271	0.25518	0.251359	0.215736	12.3941	11.2797	11.6279	0	0	0	0	0	0	0	0	0
Bacteria; Proteobacteria; Gammaproteobacteria; Enterobacterales; Enterobacteriaceae; metagenome; metagenome	0.0187057	0.00430926	0.102396	0	0	0	0.0195955	0.00445838	0.101112	0.0551248	0.149391	0.141208	0.0241355	0.0533009	0.0506477	0	0	0
Bacteria; Actinobacteriota; Actinobacteria; Micrococcales; Cellulomonadaceae; Oerskovia; Oerskovia_sp.	0	0	0	1.06325	1.04733	0.898899	2.5866	2.35402	2.4267	0.011025	0.0298782	0.0282416	0.0241355	0.0533009	0.0506477	0.0292657	0.0484231	0.0358849
Bacteria; Actinobacteriota; Actinobacteria; Micrococcales; Microbacteriaceae; Microbacterium; metagenome	0	0	0	0	0	0	0	0	0	0.0284328	0.0732015	0.0728337	0.146718	0.307813	0.307885	0	0	0
Bacteria; Actinobacteriota; Actinobacteria; Micrococcales; Micrococcaceae; Kocuria; metagenome	0	0	0	0	0	0	0	0	0	0.429974	1.16525	1.10142	0	0	0	2.25346	3.72858	2.76314
Bacteria; Bacteroidota; Bacteroidia; Flavobacteriales; Weeksellaceae; Chryseobacterium; metagenome	0.000217739	0.00555626	0.0780156	0	0	0	0.0112266	0.282936	3.79172	0	0	0	0	0	0	0	0	0
Bacteria; Proteobacteria; Gammaproteobacteria; Pseudomonadales; Moraxellaceae; Psychrobacter; Psychrobacter_pulmonis	0.72507	0.66814	0.721645	0	0	0	21.8245	19.8621	20.4753	0	0	0	0	0	0	0	0	0
Bacteria; Proteobacteria; Gammaproteobacteria; Pseudomonadales; Moraxellaceae; Psychrobacter; metagenome	0.0220461	0.0812603	0.0175535	0.0106325	0.0418931	0.00719119	0.0538875	0.196169	0.040445	0	0	0	0.00120677	0.000987054	0.00316548	0.0175594	0.0107607	0.0269137
Bacteria; Actinobacteriota; Actinobacteria; Micrococcales; Microbacteriaceae; Schumannella; Schumannella_sp.	0.000404372	0.0117376	0.00745738	0.00499559	0.155005	0.0782571	0.00188179	0.0539464	0.0327128	0.440999	0.0629014	0.0537936	0.289626	0.0336637	0.0289415	0.321923	0.0280344	0.0187969
Bacteria; Actinobacteriota; Actinobacteria; Micrococcales; Dermabacteraceae; Brachybacterium; Brachybacterium_paraconglomeratum	0	0	0	0	0	0	0	0	0	1.34505	3.64513	3.44548	0	0	0	6.32139	10.4594	7.75114
Bacteria; Actinobacteriota; Actinobacteria; Micrococcales; Micrococcaceae; Kocuria; Kocuria_rhizophila	0	0	0	0	0	0	0	0	0	0.562273	1.52379	1.44032	0.567184	1.25257	1.19022	0	0	0
Bacteria; Actinobacteriota; Actinobacteria; Micrococcales; Microbacteriaceae; Agrococcus; Agrococcus_jenensis	0.254754	0.00782506	0.00131373	0	0	0	0.592763	0.0179821	0.00288144	0.363824	0.0289994	0.0251885	0.627522	0.0407595	0.0355903	0.556049	0.02706	0.0184274
Bacteria; Proteobacteria; Gammaproteobacteria; Burkholderiales; Oxalobacteraceae; Massilia; Massilia_niabensis	0.0151873	0.00318064	0.0274828	0	0	0	0.0188606	0.00390108	0.0321721	0.121275	0.32866	0.310658	0.10861	0.239854	0.227915	0	0	0
Bacteria; Firmicutes; Bacilli; Lactobacillales; Carnobacteriaceae; Carnobacterium; Carnobacterium_inhibens	0.235158	0.216694	0.234047	0	0	0	27.9676	25.4529	26.2387	0.485099	0.0821649	0.0654017	0.289626	0.0399757	0.031988	0	0	0
Bacteria; Proteobacteria; Alphaproteobacteria; Rhodobacterales; Rhodobacteraceae; metagenome; metagenome	0.0253121	0.0233247	0.000573644	0	0	0	0.0404157	0.0367816	0.000863389	0.165375	0.0213415	0.0529531	0.10861	0.0114216	0.0284893	0.20486	0.016141	0.0313993
Bacteria; Actinobacteriota; Actinobacteria; Corynebacteriales; Nocardiaceae; Rhodococcus; Rhodococcus_corynebacterioides	0	0	0	0	0	0	0	0	0	0.000955497	0.00776832	0.367141	0.00772335	0.0511689	2.43109	0.0304363	0.15108	5.59805
Bacteria; Actinobacteriota; Actinobacteria; Streptomycetales; Streptomycetaceae; Streptomyces; metagenome	0	0	0	0	0	0	0	0	0	0	0	0	0.446506	0.986067	0.936982	19.4324	32.1529	23.8276
Bacteria; Actinobacteriota; Actinobacteria; Micrococcales; Microbacteriaceae; Microbacterium; metagenome	0	0	0	0	0	0	0	0	0	0.00166298	0.0448172	0.762524	0.00080901	0.017767	0.303886	0	0	0
Bacteria; Proteobacteria; Gammaproteobacteria; Pseudomonadales; Moraxellaceae; Acinetobacter; Acinetobacter_ursingii	0.0145574	0.00494215	0.0187815	0.0121514	0.0044098	0.013317	0.0369515	0.0123896	0.0449388	5.45736	0.289994	1.07535	0.253422	0.0109737	0.0409077	0.351189	0.0113937	0.0331246
Bacteria; Actinobacteriota; Actinobacteria; Corynebacteriales; Nocardiaceae; Rhodococcus; Rhodococcus_qingshengii	0.0115274	0.0120386	0.00629158	0.585414	0.653533	0.271409	0.044378	0.0457727	0.0228318	0.286649	0.0089291	0.0271956	0.229287	0.00582022	0.0178205	0.497517	0.00946199	0.0225942
Bacteria; Proteobacteria; Gammaproteobacteria; Pseudomonadales; Pseudomonadaceae; Pseudomonas; Pseudomonas_cannabina	0.0145834	0.577851	0.0138694	0	0	0	0.0764451	2.99157	0.0685317	0.904047	0.0318183	0.0578953	6.25109	0.179285	0.327944	0	0	0
Bacteria; Actinobacteriota; Actinobacteria; Micrococcales; Microbacteriaceae; metagenome; metagenome	0.0171469	0.042135	0.0218444	0	0	0	1.05417	2.55837	1.26593	0.11466	0.0443904	0.0524487	0.125504	0.039595	0.04703	0.081944	0.0193692	0.0179425
Bacteria; Proteobacteria; Gammaproteobacteria; Pseudomonadales; Pseudomonadaceae; Pseudomonas; metagenome	0	0	0	0.00773274	1.00544	0.862943	0.0118389	1.42222	1.46613	0	0	0	0.506845	1.11932	1.0636	5.09223	8.42562	6.24398
Bacteria; Firmicutes; Bacilli; Bacillales; Bacillaceae; Bacillus; Bacillus_huizhouensis	0	0	0	0	0	0	0	0	0	1.4994	4.06343	3.84086	12.3694	27.3167	25.9569	0	0	0
Bacteria; Proteobacteria; Gammaproteobacteria; Pseudomonadales; Moraxellaceae; Acinetobacter; metagenome	0.381665	7.38566	0.265903	0.0283534	0.586504	0.0167794	0.0410572	0.784675	0.0269633	0.352799	0.00410344	0.0475649	0	0	0	0.438986	0.00311737	0.0283302
Bacteria; Actinobacteriota; Actinobacteria; Micrococcales; Microbacteriaceae; metagenome; metagenome	0	0	0	0	0	0	0	0	0	0.0267143	0.00464771	0.0539158	0.0821534	0.0116472	0.135828	0.0416474	0.00442384	0.0402346
Bacteria; Firmicutes; Clostridia; Peptostreptococcales-Tissierellales; Peptostreptococcaceae; Clostridioides; Clostridioides_mangenotii	0.00979825	0.000753512	0.0111172	0.015669	0.00128808	0.0151015	0.0293073	0.00222593	0.0313448	0.0992247	0.028683	0.0726213	0.0920165	0.0216757	0.0551698	0.139012	0.0245344	0.048701
Bacteria; Firmicutes; Bacilli; Bacillales; metagenome; metagenome; metagenome	0.0115651	0.0151182	0.0146279	0.0299802	0.0418931	0.0322105	0.878102	1.13367	1.04693	1.37812	0.0602382	0.0802319	0.579251	0.0206326	0.027626	1.31696	0.0351458	0.0367005
Bacteria; Proteobacteria; Gammaproteobacteria; Burkholderiales; Comamonadaceae; metagenome; metagenome	0.0100907	0.0155749	0.0124608	0.0107912	0.0178046	0.0113195	0.0281502	0.0429119	0.0327679	0.418949	0.00126433	0.0325207	0.386168	0.000949682	0.0245564	0.760909	0.00140201	0.028273
Bacteria; Actinobacteriota; Actinobacteria; Micrococcales; Microbacteriaceae; Mycetocola; Mycetocola_reblochoni	0.0236436	0.0435744	0.00155751	0.0471529	0.0928935	0.00263849	0	0	0	1.1025	0.0728735	0.0588367	1.81016	0.0975017	0.079137	0.965769	0.0389747	0.0246709
Bacteria; Actinobacteriota; Actinobacteria; Micrococcales; Micrococcaceae; Paenarthrobacter; Paenarthrobacter_nitroguajacolicus	0.00827783	0.00202017	0.00713203	0.768474	0.200475	0.562415	0.0222983	0.00537449	0.0181097	0.10584	0.0494535	0.0423624	0.100162	0.0381377	0.0328418	0.0936503	0.0267162	0.0179425
Bacteria; Proteobacteria; Gammaproteobacteria; Pseudomonadales; Pseudomonadaceae; Pseudomonas; metagenome	0.012666	0.0108757	0.000381442	0.0280076	0.0257072	0.000716465	0.0591449	0.0501568	0.00167899	0.815848	0.0266384	0.0835952	0.53098	0.014128	0.0445699	0.702377	0.0140019	0.0344495
Bacteria; Firmicutes; Bacilli; Bacillales; Planococcaceae; Lysinibacillus; metagenome	0	0	0	0	0	0	0	0	0	1.03635	0.0573173	0.0482675	0.724064	0.0326332	0.027626	0	0	0
Bacteria; Bacteroidota; Bacteroidia; Flavobacteriales; Weeksellaceae; Chryseobacterium; Chryseobacterium_hispanicum	6.34602e-05	0.000912012	0.00361183	0.000302999	0.00465479	0.0146487	0.00994686	0.141182	0.533649	0.0440999	0.047805	0.0502073	0.52193	0.461053	0.48678	0.153645	0.101689	0.0837315
Bacteria; Actinobacteriota; Actinobacteria; Micrococcales; Microbacteriaceae; Leifsonia; Microterricola_gilva	0.0334773	0.0213569	0.0266553	0.0354417	0.0241691	0.0239706	0.0464032	0.0292367	0.0348276	0.023347	0.00212993	0.00806904	0.0227157	0.00168874	0.00643145	0.0335695	0.0018698	0.00555362
Bacteria; Actinobacteriota; Actinobacteria; Micrococcales; Micrococcaceae; Pseudarthrobacter; Pseudarthrobacter_polychromogenes	0	0	0	0	0	0	0	0	0	1.1466	3.10733	2.93713	1.14643	2.53179	2.40576	9.39429	15.5438	11.5191
Bacteria; Proteobacteria; Gammaproteobacteria; Pseudomonadales; Pseudomonadaceae; Pseudomonas; metagenome	0.0142112	0.0130954	0.0104682	0.0129863	0.0127918	0.00812564	0.0411355	0.0374368	0.0285628	0.109669	0.0371511	0.0675654	1.01496	0.28018	0.512247	0.113982	0.0235744	0.0336137
Bacteria; Firmicutes; Bacilli; Bacillales; Bacillaceae; Bacillus; Streptomyces_sp.	0.00797532	0.0114221	0.00948107	0.0164845	0.0252368	0.0166463	0.792021	1.12029	0.887542	1.99552	0.0419221	0.0700238	1.33952	0.0229318	0.0385061	1.40475	0.0180179	0.0235956
Bacteria; Actinobacteriota; Actinobacteria; Micrococcales; Micrococcaceae; Pseudarthrobacter; Pseudarthrobacter_polychromogenes	0.0585717	0.00471608	0.0639823	0.0737188	0.00634498	0.068404	0.0479	0.0038091	0.0493231	0.0297909	0.0790526	0.0161562	0.134542	0.290934	0.0597734	0.262769	0.42572	0.0682137
Bacteria; Actinobacteriota; Actinobacteria; Micrococcales; Micrococcaceae; Pseudarthrobacter; Pseudarthrobacter_polychromogenes	0.55737	0.556407	0.418062	0.0188114	0.0200738	0.0119853	0.0393794	0.0388251	0.0278425	1.57657	0.0601771	0.0696302	0.90508	0.0281519	0.0327463	1.19989	0.0279626	0.0253669
Bacteria; Actinobacteriota; Actinobacteria; Micrococcales; Microbacteriaceae; Leifsonia; metagenome	0.0102801	0.0106028	0.00738609	0.0226595	0.0249822	0.0138292	0.0459369	0.0467925	0.0311115	2.57984	0.0445318	0.00284728	2.08772	0.0293664	0.00188756	2.51685	0.0265248	0.00132964
Bacteria; Actinobacteriota; Actinobacteria; Micrococcales; Microbacteriaceae; Leifsonia; Microterricola_gilva	0.209029	0.0825501	0.124825	0	0	0	0.5748	0.224193	0.32356	0.000512789	0.0298782	0.0677799	0.00402258	0.190995	0.43557	0.34563	12.2954	21.8683
Bacteria; Actinobacteriota; Actinobacteria; Corynebacteriales; Nocardiaceae; Rhodococcus; Rhodococcus_fascians	0.0265501	0.0270868	0.0134289	0.0228656	0.0249364	0.00982403	0.0388222	0.039117	0.0185096	0.0167005	0.0230386	0.0168528	0.00714067	0.00802725	0.00590299	0.0148926	0.0125433	0.00719372
Bacteria; Actinobacteriota; Actinobacteria; Micrococcales; Cellulomonadaceae; Oerskovia; Oerskovia_sp.	0	0	0	0	0	0	0	0	0	2.14987	0.0438063	0.0455134	25.9094	0.430215	0.449341	1.81447	0.0225732	0.0183873
Bacteria; Actinobacteriota; Actinobacteria; Micrococcales; Microbacteriaceae; Leifsonia; Microterricola_gilva	0.0469953	0.00284142	0.040738	0.0693083	0.00447946	0.0510342	0	0	0	5.89836	0.1508	0.228928	0.856809	0.0178508	0.0272423	0	0	0
Bacteria; Actinobacteriota; Actinobacteria; Micrococcales; Microbacteriaceae; Pseudoclavibacter; metagenome	0.010689	0.00615608	0.00541775	0.0239715	0.0147578	0.0103207	2.18391	1.24222	1.04342	2.60189	0.0546608	0.0793455	1.07403	0.0183868	0.0268312	2.22419	0.0285283	0.0324673
Bacteria; Proteobacteria; Alphaproteobacteria; Caulobacterales; Caulobacteraceae; Brevundimonas; metagenome	0.00179168	0.011557	0.013422	0.0021265	0.0146626	0.0135318	0.00623556	0.0397242	0.0440328	0.0818998	0.0137492	0.00308846	0.146537	0.0200468	0.00452687	0.117063	0.0119986	0.0021131
Bacteria; Actinobacteriota; Actinobacteria; Micrococcales; Microbacteriaceae; Rathayibacter; uncultured_bacterium	0.00466067	0.0211002	0.00794193	0.00611605	0.0295984	0.00885279	0.00870308	0.0389139	0.0139796	0.0155701	0.036414	0.0153467	0.00389932	0.00743138	0.00314852	0.0123911	0.0176931	0.00584621
Bacteria; Actinobacteriota; Actinobacteria; Micrococcales; Microbacteriaceae; Plantibacter; Plantibacter_sp.	0.00806314	0.0111451	0.00642004	0.0155058	0.0229103	0.0104872	0	0	0	0.181411	0.00722987	0.0452366	2.2457	0.0729325	0.458742	0.710359	0.0172847	0.0847901
Bacteria; Actinobacteriota; Actinobacteria; Micrococcales; Microbacteriaceae; Mycetocola; Okibacterium_sp.	0.0368601	0.0158508	0.0186088	0.0895157	0.0411484	0.0383878	0.0323325	0.0137318	0.0153867	0.271435	0.0288697	0.321902	0.0516499	0.00447661	0.0501787	0.0509223	0.00330676	0.0289073
Bacteria; Actinobacteriota; Actinobacteria; Micrococcales; Microbacteriaceae; Microbacterium; metagenome	0.00500119	0.00921702	0.00713203	0.0287964	0.0567303	0.0348826	0.0336797	0.0613027	0.0452742	0.00963622	0.0207318	0.0276719	0.0273618	0.0479708	0.0643678	0.199669	0.262275	0.274463
Bacteria; Bacteroidota; Bacteroidia; Sphingobacteriales; Sphingobacteriaceae; Pedobacter; metagenome	0.00742291	0.000806154	0.00497549	0.64955	0.0754077	0.369833	2.48209	0.266229	1.56827	0.0115762	0.00527261	0.0370671	0.0126711	0.00470302	0.0332375	1.98275	0.551372	3.039
Bacteria; Firmicutes; Bacilli; Bacillales; Bacillaceae; Bacillus; Bacillus_bataviensis	0	0	0	0	0	0	0	0	0	1.97347	5.34819	5.05525	1.79809	3.97092	3.77325	4.0094	6.63397	4.91624
Bacteria; Actinobacteriota; Actinobacteria; Streptomycetales; Streptomycetaceae; Streptomyces; metagenome	0.015842	0.00619842	0.00720978	0.0250411	0.0104733	0.00968045	0.0468368	0.0180989	0.0200928	0.0396061	0.26171	0.0994414	0.00653796	0.0352049	0.0134474	0.237608	0.958598	0.285566
Bacteria; Actinobacteriota; Actinobacteria; Micrococcales; Dermabacteraceae; Brachybacterium; Brachybacterium_ginsengisoli	0.00629023	0.0347781	0.0158469	0.00393797	0.023274	0.00842718	0.0149688	0.081737	0.0355473	21.9397	0.324904	0.227534	0.977487	0.0117961	0.00830458	5.64828	0.0510692	0.0280396
Bacteria; Actinobacteriota; Actinobacteria; Micrococcales; Microbacteriaceae; metagenome; metagenome	8.936	8.23437	8.89378	0	0	0	17.0285	15.4973	15.9758	0	0	0	0.0150847	0.00459491	0.000409771	0.051215	0.0116883	0.000812927
Bacteria; Proteobacteria; Gammaproteobacteria; Burkholderiales; Comamonadaceae; metagenome; metagenome	0.280191	0.299502	0.290308	0.0163416	0.0186724	0.0143824	0.0363674	0.038393	0.035519	0.0592082	0.0153086	0.0200737	0.0482709	0.0101705	0.0134067	0.0986363	0.0155707	0.0160075
Bacteria; Firmicutes; Bacilli; Bacillales; metagenome; metagenome; metagenome	0.0139437	0.0208794	0.0147274	1.95802	3.13413	1.7567	0	0	0	1.2348	0.0352248	0.0790766	0	0	0	17.5009	0.304811	0.53648
Bacteria; Proteobacteria; Gammaproteobacteria; Pseudomonadales; Pseudomonadaceae; Pseudomonas; metagenome	0.0138772	0.0133936	0.0105985	0.0152031	0.0156851	0.00986292	0.0614464	0.0585717	0.0442367	3.51255	0.948755	1.84886	0.0776358	0.0170882	0.033476	0.116087	0.019144	0.0292487
Bacteria; Proteobacteria; Gammaproteobacteria; Pseudomonadales; Moraxellaceae; Acinetobacter; Acinetobacter_johnsonii	0.0337655	0.0308123	0.0389524	0.0125088	0.0122019	0.0122577	0.0921899	0.083086	0.100251	0.00456395	0.00110095	0.0468811	0.0046044	0.00090511	0.0387455	0.354984	0.0522819	1.74544
Bacteria; Firmicutes; Bacilli; Lactobacillales; Carnobacteriaceae; metagenome; metagenome	0.0114643	0.01544	0.0108397	0.0198014	0.0285072	0.0159036	0.0327252	0.0435286	0.029167	1.27464	1.28262	1.64189	0.0315407	0.0258633	0.0332828	0.0442311	0.0271741	0.0272725
Bacteria; Actinobacteriota; Actinobacteria; Micrococcales; Micrococcaceae; Arthrobacter; Arthrobacter_citreus	0.0112106	0.00146446	0.0106767	0.0536415	0.00749047	0.0433951	0.0349541	0.00450963	0.0313797	0.103083	0.00132713	0.0108666	0.0838708	0.000879908	0.00724282	0.380454	0.0029905	0.0191977
Bacteria; Actinobacteriota; Actinobacteria; Micrococcales; Micrococcaceae; Pseudarthrobacter; Pseudarthrobacter_polychromogenes	0.0214929	0.033642	0.0166129	0.0150913	0.0252507	0.00990853	0.0286821	0.0443395	0.020898	0.0641009	0.0449198	0.0751205	0.891624	0.509164	0.855987	0.0818404	0.0350153	0.0459095
Bacteria; Proteobacteria; Gammaproteobacteria; Enterobacterales; Enterobacteriaceae; Enterobacter; Citrobacter_europaeus	0.00203845	0.0119715	0.0295664	0.00109671	0.00688495	0.0135121	0.0269909	0.156552	0.369028	1.78604	0.0217052	0.0571893	1.50847	0.0149386	0.0395685	2.9851	0.0221487	0.0457533
Bacteria; Proteobacteria; Gammaproteobacteria; Pseudomonadales; Pseudomonadaceae; Pseudomonas; Pseudomonas_songnenensis	0.0318138	0.171926	0.0140699	0	0	0	0.0101458	0.0541507	0.00422964	0.0085527	0.0107427	0.0223144	0.00621671	0.00636317	0.0132872	0.191203	0.14663	0.23879
Bacteria; Proteobacteria; Gammaproteobacteria; Burkholderiales; Oxalobacteraceae; Massilia; Massilia_timonae	0.00100818	0.00172321	0.936187	0.0191454	0.0349804	15.1015	0	0	0	0	0	0	0	0	0	0	0	0
Bacteria; Proteobacteria; Gammaproteobacteria; Pseudomonadales; Pseudomonadaceae; Pseudomonas; Pseudomonas_songnenensis	0.0136334	0.0140745	0.000397635	0.0223308	0.024643	0.000553246	0.0419268	0.042748	0.0011527	0.0896223	0.0254798	0.0605693	0.060144	0.013934	0.0332981	0.111871	0.0194184	0.0361903
Bacteria; Actinobacteriota; Actinobacteria; Micrococcales; Micrococcaceae; Kocuria; metagenome	0.00235525	0.0125991	0.0083028	0.00277096	0.015845	0.00829753	0.0175281	0.092604	0.0582457	0.00454415	0.0496001	0.0032762	0.00480815	0.0427671	0.00283979	0.0529023	0.352551	0.0182572
Bacteria; Actinobacteriota; Actinobacteria; Micrococcales; Micrococcaceae; Pseudarthrobacter; Pseudarthrobacter_polychromogenes	0	0	0	0	0	0	0	0	0	0.143325	0.388416	0.367141	18.3792	40.5887	38.5682	0.234126	0.387385	0.287079
Bacteria; Firmicutes; Bacilli; Bacillales; metagenome; metagenome; metagenome	0	0	0	0	0	0	0	0	0	26.504	71.8271	67.8929	4.23578	9.35431	8.88867	0	0	0
Bacteria; Proteobacteria; Gammaproteobacteria; Enterobacterales; Enterobacteriaceae; metagenome; metagenome	0.0188052	0.000442105	0.020514	0.0123498	0.00031036	0.0114436	0.0403694	0.000937331	0.0415113	0.0719524	0.0220529	0.0443286	0.052717	0.0131666	0.0266061	0.0981942	0.0183748	0.0289578
Bacteria; Proteobacteria; Gammaproteobacteria; Pseudomonadales; Moraxellaceae; Psychrobacter; metagenome	0.000584586	0.00944472	0.0159195	0.000631966	0.0109143	0.0146186	0.00161764	0.0258117	0.0415246	0.00546798	0.0147674	0.0370241	0.00527529	0.0116098	0.0292614	0.012827	0.0211503	0.041574
Bacteria; Firmicutes; Bacilli; Bacillales; Planococcaceae; Lysinibacillus; metagenome	0.00936277	0.000313163	0.0110351	0.0187605	0.000670763	0.0187823	0.0282011	0.000931594	0.0313315	0.20689	0.0470297	0.0587837	0.153675	0.0284667	0.0357694	0.21995	0.0305262	0.0299145
Bacteria; Proteobacteria; Gammaproteobacteria; Enterobacterales; Enterobacteriaceae; Enterobacter; Citrobacter_europaeus	51.7445	47.6817	51.5001	0.595421	0.586504	0.503383	0.969976	0.882759	0.910012	0	0	0	0	0	0	0	0	0
Bacteria; Proteobacteria; Gammaproteobacteria; Pseudomonadales; Moraxellaceae; Acinetobacter; Acinetobacter_johnsonii	0.0163304	0.0140855	0.0162923	0.0154516	0.0142465	0.0130945	0.0514968	0.0438683	0.0484294	0.0206482	0.000857435	0.0438805	0.0181164	0.000613044	0.0315392	0.285645	0.00724206	0.290573
Bacteria; Firmicutes; Bacilli; Bacillales; Bacillaceae; Bacillus; Bacillus_aryabhattai	0.000785754	0.0213387	0.0167973	0.00100683	0.0292278	0.0182827	0.00175408	0.0470463	0.0353465	0.0345952	0.135057	0.179597	0.0127243	0.0404799	0.054114	0.206727	0.492738	0.513714
Bacteria; Firmicutes; Bacilli; Lactobacillales; Aerococcaceae; Aerococcus; Aerococcus_viridans	0.00926879	0.0140461	0.0103959	0.0173055	0.0280334	0.0164875	0.0307327	0.0459967	0.0324925	0.152365	0.0429822	0.00182593	0.121965	0.0280375	0.00119736	0.127989	0.0220441	0.000734196
Bacteria; Actinobacteriota; Actinobacteria; Micrococcales; Microbacteriaceae; Microbacterium; Microbacterium_saperdae	0.00439127	0.00359365	0.00713365	0.0747378	0.0653801	0.103132	0.0198022	0.0160049	0.0303235	0.0671016	0.00610922	0.00743155	0.51761	0.0384024	0.0469613	0.0802175	0.00445902	0.00425262
Bacteria; Actinobacteriota; Actinobacteria; Micrococcales; Sanguibacteraceae; Sanguibacter; metagenome	0.00115813	0.00056917	0.00732714	0.00473762	0.00248889	0.0254607	0.144548	0.0701603	0.862052	0.226731	0.151238	0.223051	0.0455309	0.0247491	0.0366937	0.0458072	0.0186553	0.0215709
Bacteria; Actinobacteriota; Actinobacteria; Micrococcales; Micrococcaceae; Pseudarthrobacter; Pseudarthrobacter_polychromogenes	0.0052901	0.043471	0.00433329	0.00779227	0.0684478	0.00542187	0.0156809	0.127263	0.0121079	0.0110488	0.0265998	0.0268706	0.00856084	0.0167951	0.0170557	0.143399	0.210778	0.166935
Bacteria; Actinobacteriota; Actinobacteria; Micrococcales; Microbacteriaceae; Curtobacterium; Curtobacterium_flaccumfaciens	0.00224515	0.00720601	0.000693122	0.00373927	0.0128291	0.000980577	0.00936035	0.0296712	0.00272395	0.0340659	0.0113153	0.00508133	0.0633992	0.0171605	0.00774698	0.141772	0.0287509	0.0101225
Bacteria; Firmicutes; Bacilli; Lactobacillales; Aerococcaceae; Aerococcus; Aerococcus_viridans	0.114667	0.15706	0.130166	0.0176791	0.0258849	0.017047	0.0267849	0.0362336	0.028661	0.25119	0.0537807	0.0484882	2.48856	0.434184	0.393525	0.196159	0.0256418	0.0181252
Bacteria; Firmicutes; Bacilli; Bacillales; Bacillaceae; Bacillus; Bacillus_huizhouensis	0.010531	0.0127283	0.00213008	0.022208	0.0286924	0.00381563	0.0299573	0.0357599	0.0057118	0.0702493	0.169225	0.191948	0.13285	0.260788	0.297368	0.32873	0.483482	0.429953
Bacteria; Actinobacteriota; Actinobacteria; Micrococcales; Micrococcaceae; metagenome; metagenome	0.00208608	0.00677169	0.000129712	0.00713408	0.024755	0.000376806	0.98423	3.15542	0.0576883	0.00208234	0.00228149	0.0542537	0.00118648	0.00105933	0.0253238	0.0182863	0.0122324	0.228058
Bacteria; Firmicutes; Bacilli; Staphylococcales; Staphylococcaceae; Staphylococcus; metagenome	0.000277465	0.0139371	0.0125744	0.000607772	0.0326336	0.0233965	0.000921255	0.0457024	0.0393551	0.162307	0.0510929	0.0252729	0.106523	0.0273255	0.0135878	0.161292	0.0309992	0.0120218
Bacteria; Proteobacteria; Gammaproteobacteria; Burkholderiales; Oxalobacteraceae; Massilia; Massilia_timonae	0.0162724	0.0159892	0.00762938	0.0178984	0.0187996	0.00712825	0.031253	0.0303293	0.0138125	0.00778341	0.000705496	0.0445369	0.0752129	0.00555545	0.35256	0.227417	0.0125853	0.622893
Bacteria; Firmicutes; Bacilli; Exiguobacterales; Exiguobacteraceae; Exiguobacterium; Exiguobacterium_mexicanum	0.000663196	0.000708552	0.00406509	0.0268826	0.0307015	0.139969	0.00785002	0.00828313	0.0453568	0.0185403	0.0444061	0.0641375	0.0105645	0.0206195	0.0299389	0.0131645	0.0192508	0.0217993
Bacteria; Actinobacteriota; Actinobacteria; Micrococcales; Micrococcaceae; metagenome; metagenome	0.0102505	0.000213739	0.007169	0.0166849	0.000371897	0.00991218	0.0273583	0.000563409	0.0180363	0.0189666	0.545124	0.541029	0.0150479	0.352439	0.35164	0.00131405	0.0230586	0.0179425
Bacteria; Proteobacteria; Gammaproteobacteria; Xanthomonadales; Xanthomonadaceae; Stenotrophomonas; Pseudomonas_helmanticensis	0.00501819	0.0123268	0.0134274	0.00750531	0.0197075	0.0170586	1.37921	3.34601	3.47871	0.0910973	0.0171245	0.0524546	0.0640518	0.00981173	0.0302135	0.0960516	0.0110238	0.0264742
Bacteria; Firmicutes; Bacilli; Bacillales; Planococcaceae; metagenome; metagenome	0.00434461	0.104074	0.0246305	0.0090554	0.231878	0.0436075	0.00215823	0.0510604	0.0115336	0.169799	0.0686406	0.0857505	0.0990825	0.0326396	0.0409911	0.262236	0.0647225	0.0633921
Bacteria; Firmicutes; Bacilli; Exiguobacterales; Exiguobacteraceae; Exiguobacterium; Exiguobacterium_artemiae	35.0777	32.3235	34.912	91.227	89.8608	77.1255	0	0	0	0.0771748	0.209147	0.197691	0	0	0	0.175594	0.290539	0.21531
Bacteria; Firmicutes; Bacilli; Lactobacillales; Carnobacteriaceae; Desemzia; Desemzia_incerta	0.000532067	0.00113698	0.0018168	0.00106134	0.00242437	0.00307842	0.0178908	0.0377579	0.0575856	0.0329163	0.122647	0.61007	0.00621877	0.0188822	0.0944201	0.00223291	0.00507964	0.0198098
Bacteria; Proteobacteria; Gammaproteobacteria; Pseudomonadales; Moraxellaceae; Psychrobacter; Psychrobacter_pulmonis	0.0511831	0.0280692	0.0236919	0.0694643	0.0407217	0.0273129	0.0571351	0.0309458	0.0249299	0.00691241	0.00141055	0.00407941	0.00953562	0.00158566	0.00461007	0.0767585	0.00956318	0.0216838
Bacteria; Firmicutes; Bacilli; Bacillales; Bacillaceae; Bacillus; metagenome	0.0918893	0.00463037	0.0996718	0.028582	0.00153959	0.0263349	0.0309998	0.00154278	0.0316964	0.00322051	0.00552084	0.0683932	0.00501383	0.00700409	0.0872265	0.00484048	0.00506623	0.0492059
Bacteria; Actinobacteriota; Actinobacteria; Micrococcales; Micrococcaceae; Pseudarthrobacter; Pseudarthrobacter_polychromogenes	0.00358334	0.00406122	0.000954861	0.0093859	0.0113711	0.00212451	0.0216358	0.0242179	0.00543461	0.0198401	0.0741501	0.00422947	0.0453264	0.138045	0.00791562	0.0518343	0.118278	0.00528933
Bacteria; Firmicutes; Bacilli; Lactobacillales; Carnobacteriaceae; Carnobacterium; Carnobacterium_inhibens	0.0101077	0.00599075	0.000814602	0.0175045	0.0110902	0.00119833	0.12102	0.0708405	0.0091938	2.54737	0.53554	0.553355	0.0972673	0.0166636	0.0173089	0.129057	0.0165653	0.0134194
Bacteria; Proteobacteria; Alphaproteobacteria; Rhodobacterales; Rhodobacteraceae; Paracoccus; Paracoccus_marcusii	0.0283201	0.22726	0.0230098	0.00200376	0.0171883	0.00138292	0.0105718	0.0837858	0.00809675	0.000149087	0.016171	0.107718	0.000232099	0.0205149	0.137376	0.00477963	0.316524	1.65304
Bacteria; Firmicutes; Bacilli; Bacillales; metagenome; metagenome; metagenome	0.0153964	0.00799936	0.0125308	1.35116	0.750414	0.934109	0.110476	0.0566887	0.084756	0.131969	0.0832558	0.0400273	0.146645	0.0753898	0.0364371	0.214479	0.0826121	0.0311393
