# Supplementary material for: The Impact of Environmental Gaseous Pollutants on the Cultivable Bacterial and Fungal Communities of the Aerobiome
Source: Microorganisms. 2024 May 29;12(6):1103. doi: 10.3390/microorganisms12061103 (PMC11206153; doi:10.3390/microorganisms12061103)
Supplement: Supplementary file 1 [file microorganisms-12-01103-s001.zip › Table S2. Relative abundance ratios ASVs fungi.xlsx]

## Sheet: Hoja1
Table S2. Fungal ASVs taxonomy and relative abundance using the g+/g- ratio data.
Taxonomy	Maintained-1	Maintained-2	Maintained-3	Maintained-4	Maintained-5	Maintained-6	Maintained-7	Maintained-8	Maintained-9	Transferred-1	Transferred-2	Transferred-3	Transferred-4	Transferred-5	Transferred-6	Transferred-7	Transferred-8	Transferred-9
Fungi; Ascomycota; Dothideomycetes; Capnodiales; Cladosporiaceae; Cladosporium; Cladosporium_perangustum	0.0438191	0.0214691	0.0398093	0.00929522	0.00251896	0.00582459	0.0102021	0.00563731	0.0202994	0.122389	0.0281867	0.0202688	0.350124	0.107982	0.23489	0.015763	0.0178393	0.00961186
Fungi; Ascomycota; Dothideomycetes; Capnodiales; Cladosporiaceae; Cladosporium; metagenome	0.0412336	0.0509227	0.041995	0.00692566	0.00473078	0.00486511	0.0137911	0.0192083	0.0307621	0.800221	0.266787	0.394587	0.497201	0.221981	0.993168	0.0192463	0.0315312	0.0349433
Fungi; Ascomycota; Dothideomycetes; Capnodiales; Cladosporiaceae; Cladosporium; Cladosporium_perangustum	0.0538583	0.0814972	0.0263423	0.00632634	0.00529486	0.00213421	0.00593751	0.0101327	0.00636028	0.260818	0.0456597	0.089874	0.503121	0.117949	0.702305	0.0309856	0.0266558	0.0393132
Fungi; Ascomycota; Dothideomycetes; Capnodiales; Mycosphaerellaceae; Mycosphaerella; Mycosphaerella_tassiana	0.060108	0.0801119	0.0137311	0.0158087	0.0116539	0.00249088	0.0116819	0.0175593	0.00584461	0.178625	0.0280414	0.0466153	0.489467	0.102899	0.517451	0.0211288	0.0162994	0.0203023
Fungi; Mucoromycota; Mucoromycetes; Mucorales; Mucoraceae; Mucor; Mucor_saturninus	0.0486341	0.10856	0.0777295	41.1416	50.7949	45.3535	0.0253384	0.0637876	0.088694	4.0526	0.782102	1.29447	0.195472	0.0505176	0.252931	0.011451	0.0108595	0.0134674
Fungi; Ascomycota; Eurotiomycetes; Eurotiales; Aspergillaceae; Penicillium; Penicillium_brevicompactum	0.0112239	0.0262234	0.0111059	0.00127067	0.00164207	0.000867218	0.000782966	0.0020631	0.00169677	1.16184	0.0350839	0.338055	0.757682	0.0306392	0.893072	0.0156455	0.00232159	0.0167615
Fungi; Ascomycota; Dothideomycetes; Dothideales; Aureobasidiaceae; Aureobasidium; Aureobasidium_pullulans	0.146441	0.0234205	0.0443732	0.0108412	0.000959006	0.00226578	0.0289188	0.00521607	0.0191915	0.300735	0.604292	0.167583	0.0932827	0.251011	0.210573	0.0202601	0.200051	0.0415689
Fungi; Ascomycota; Dothideomycetes; Capnodiales; Mycosphaerellaceae; Mycosphaerella; Mycosphaerella_tassiana	0.029773	0.0358533	0.00564137	0.0149462	0.00995514	0.00195333	0.0115029	0.0156222	0.00477351	0.137754	0.0638115	0.0337774	0.109855	0.0681465	0.109119	0.0162831	0.0370654	0.0147008
Fungi; Ascomycota; Dothideomycetes; Pleosporales; Pleosporaceae; Alternaria; Alternaria_subcucurbitae	0.0447175	0.0328731	0.612664	0.00158791	0.000645653	0.0150056	0.0121459	0.0100698	0.364456	0.219321	0.0186002	1.06483	0.589009	0.0668941	11.5846	0.0560464	0.0233572	1.00191
Fungi; Ascomycota; Dothideomycetes; Capnodiales; Cladosporiaceae; Cladosporium; Cladosporium_perangustum	0.173717	0.0619707	0.0597839	0.030015	0.00592235	0.00712467	0.0543812	0.0218788	0.0409885	0.219603	0.0682169	0.0862477	0.329667	0.137138	0.524498	0.00870874	0.0132937	0.0125935
Fungi; Mucoromycota; Mucoromycetes; Mucorales; Mucoraceae; Mucor; Mucor_saturninus	0.0585662	0.103061	0.0859466	47.011	45.757	47.5845	0.0324256	0.0643524	0.104217	6.31465	0.475723	2.19634	0.360277	0.0363471	0.507628	0.0199068	0.00736958	0.0254938
Fungi; Ascomycota; Dothideomycetes; Capnodiales; Cladosporiaceae; Cladosporium; metagenome	0.225219	0.0880602	0.0196873	0.0260754	0.0056392	0.00157216	0.0684693	0.0301926	0.0131083	0.193363	0.0517384	0.0394108	0.916534	0.328411	0.756744	0.0346452	0.0455533	0.0259997
Fungi; Ascomycota; Eurotiomycetes; Eurotiales; Aspergillaceae; Penicillium; metagenome	0.0455285	0.108563	52.0831	0.00589071	0.00776923	4.64799	0.000606977	0.00163231	1.52075	0	0	0	13.6725	1.63007	0.133892	0.183393	0.080232	0.00163235
Fungi; Ascomycota; Dothideomycetes; Capnodiales; Cladosporiaceae; Cladosporium; Cladosporium_perangustum	0.00224054	0.000176407	0.00318697	0.0395312	0.00172153	0.0387838	0.0546377	0.00485161	0.170211	4.03332	0.684469	1.26767	0.199473	0.045332	0.253973	0.00244199	0.00203644	0.002826
Fungi; Ascomycota; Eurotiomycetes; Eurotiales; Aspergillaceae; Penicillium; metagenome	0.00830347	0.925067	0.0137556	0.00117072	0.0721404	0.0013377	0.0172383	2.16591	0.0625441	0.045878	0.000215043	0.0369009	0.0443211	0.000278202	0.144411	0	0	0
Fungi; Ascomycota; Eurotiomycetes; Eurotiales; Aspergillaceae; Penicillium; Penicillium_commune	0	0	0	0	0	0	0	0	0	0	0	0	0.153413	0.0577095	0.31399	0.000188361	0.000260007	0.000350406
Fungi; Basidiomycota; Tremellomycetes; Filobasidiales; Filobasidiaceae; Filobasidium; metagenome	0	0	0	0	0	0	0	0	0	0.00175905	9.4154e-05	0.00551054	0	0	0	0.00495756	0.00130396	0.0571828
Fungi; Basidiomycota; Tremellomycetes; Filobasidiales; Filobasidiaceae; Naganishia; Naganishia_albida	0.103072	1.73686	0.118652	0.0246425	0.229679	0.0195662	0.0780454	1.48321	0.196768	0.411741	0.444626	6.89368	0.158438	0.229118	10.746	0.0956974	0.507818	5.89943
Fungi; Ascomycota; Eurotiomycetes; Eurotiales; Aspergillaceae; Penicillium; Penicillium_rubens	0.0106193	0.0350625	0.00189028	0.00525677	0.00960018	0.00064541	0.0118609	0.044167	0.00462404	0.170241	0.613253	71.4992	0	0	0	0.000993942	0.0175944	1.53703
Fungi; Ascomycota; Eurotiomycetes; Eurotiales; Aspergillaceae; Penicillium; metagenome	0	0	0	0	0	0	0	0	0	0	0	0	13.4463	0.0481518	0.765348	0.00331111	4.35101e-05	0.000171298
Fungi; Ascomycota; Eurotiomycetes; Eurotiales; Aspergillaceae; Penicillium; Penicillium_bialowiezense	4.18793	7.22198	0.0543914	0	0	0	0.00808494	0.015724	0.000229974	0.00397878	0.0407241	0.0826581	0.00394792	0.0541126	0.332247	0.00635207	0.319487	0.485884
Fungi; Ascomycota; Dothideomycetes; Pleosporales; Pleosporaceae; Alternaria; metagenome	0.00227217	0.00197449	0.000765375	0	0	0	0.00136517	0.00133793	0.00100715	0	0	0	0	0	0	0	0	0
Fungi; Basidiomycota; Tremellomycetes; Filobasidiales; Filobasidiaceae; Filobasidium; metagenome	0	0	0	5.56402	0.00449801	0.00883509	9.09556	0.0149927	0.0458604	0.284776	0.149159	0.088722	0.628581	0.440897	0.793319	0.00296936	0.0076427	0.00340623
Fungi; Ascomycota; Dothideomycetes; Pleosporales; Pleosporaceae; Alternaria; Alternaria_subcucurbitae	0	0	0	0.0858646	0.0575638	0.054708	0.00424884	0.00580798	0.00859595	0.0419747	0.348573	0.554185	0.00843496	0.0938033	0.451136	0.0261275	1.06621	1.27013
Fungi; Ascomycota; Eurotiomycetes; Eurotiales; Aspergillaceae; Penicillium; Penicillium_spinulosum	0.0110493	0.0138216	0.00205571	0.00503988	0.00348704	0.000646744	0.0294855	0.0415972	0.0120146	0.443416	0.158836	0.157347	0.0986133	0.0473044	0.141756	0.0464749	0.0818075	0.0607225
Fungi; Ascomycota; Eurotiomycetes; Eurotiales; Aspergillaceae; Penicillium; Penicillium_commune	1.69807	1.60079	0.83658	0	0	0	68.9623	73.3199	74.4105	0	0	0	0	0	0	0	0	0
Fungi; Ascomycota; Dothideomycetes; Capnodiales; Cladosporiaceae; Cladosporium; Cladosporium_perangustum	0.0150036	0.0137855	0.0172807	0.0288118	0.0146423	0.0228887	0.00350503	0.00363203	0.00884155	0.355745	0.0303556	0.0225333	0.0741645	0.0084747	0.01903	0.0158678	0.00665356	0.00370071
Fungi; Basidiomycota; Tremellomycetes; Filobasidiales; Filobasidiaceae; Filobasidium; metagenome	0.023103	0.0590155	0.0203424	0.0441589	0.0623917	0.0268186	0.122718	0.353537	0.236653	3.01649	0.0777717	0.55549	1.29662	0.0447674	0.967267	0.00161887	0.000205102	0.00109767
Fungi; Ascomycota; Dothideomycetes; Capnodiales; Cladosporiaceae; Cladosporium; metagenome	0.00212572	0.00355036	0.0156284	0.0113527	0.0104876	0.0575697	0	0	0	30.7132	91.3959	7.4778	19.9767	79.6077	19.703	0	0	0
Fungi; Basidiomycota; Tremellomycetes; Filobasidiales; Filobasidiaceae; Naganishia; metagenome	0	0	0	0.177096	0.0169608	0.00643815	0.331182	0.064673	0.0382302	0	0	0	0	0	0	0	0	0
Fungi; Basidiomycota; Tremellomycetes; Filobasidiales; Filobasidiaceae; Naganishia; Naganishia_friedmannii	0.0107814	0.000821315	0.0224963	0.167436	0.00705495	0.240973	0.00637326	0.000547553	0.0291251	34.4068	1.15241	1.89395	0.172015	0.00771542	0.0383575	0.0192646	0.00317074	0.00390452
Fungi; Ascomycota; Sordariomycetes; Hypocreales; Nectriaceae; Fusarium; Fusarium_domesticum	0	0	0	0	0	0	0	0	0	4.75296	0.942921	1.15721	10.0629	2.67339	9.925	56.2141	54.8016	50.3938
Fungi; Ascomycota; Eurotiomycetes; Eurotiales; Aspergillaceae; Penicillium; metagenome	91.4534	86.2142	45.0558	2.78201	1.45061	0.945355	0.131107	0.139391	0.141465	0	0	0	0	0	0	0	0	0
Fungi; Ascomycota; Leotiomycetes; Helotiales; Sclerotiniaceae; metagenome; metagenome	0	0	0	0	0	0	0	0	0	0.00619144	0.0192433	0.00570056	0.442936	1.84356	1.65205	0	0	0
Fungi; Basidiomycota; Microbotryomycetes; Sporidiobolales; Sporidiobolaceae; Rhodotorula; metagenome	0.873295	0.823266	0.430241	2.78201	1.45061	0.945355	0.311379	0.331055	0.335979	0	0	0	5.2178	1.3862	5.14629	24.023	23.4193	21.5357
Fungi; Ascomycota; Dothideomycetes; Capnodiales; Cladosporiaceae; Cladosporium; Cladosporium_austrohemisphaericum	0.0679229	0.01104	0.00483572	0	0	0	0.125863	0.0230717	0.0196252	0.220214	0.0587795	0.793518	0.176277	0.0630093	2.57315	0.0304589	0.0399513	0.404118
Fungi; Ascomycota; Dothideomycetes; Pleosporales; Didymellaceae; Epicoccum; Epicoccum_nigrum	0.53368	0.503107	0.262925	0	0	0	20.4199	21.7102	22.0331	0	0	0	0	0	0	0	0	0
Fungi; Basidiomycota; Microbotryomycetes; Sporidiobolales; Sporidiobolaceae; Rhodotorula; Rhodotorula_mucilaginosa	0	0	0	0	0	0	0	0	0	0	0	0	10.4356	2.77241	10.2926	0.0385292	0.0375611	0.03454
Fungi; Mucoromycota; Mucoromycetes; Mucorales; Mucoraceae; Mucor; Mucor_saturninus	0.0143239	0.0128895	0.0172319	0	0	0	0.00889655	0.00902876	0.0234404	0	0	0	0.276863	2.57438	0.308303	0.0192646	0.657319	0.0194984
Fungi; Ascomycota; Dothideomycetes; Pleosporales; Didymellaceae; metagenome; metagenome	0	0	0	0	0	0	0	0	0	0	0	0	1.8635	0.495073	1.83796	11.5973	11.3059	10.3965
Fungi; Basidiomycota; Microbotryomycetes; Sporidiobolales; Sporidiobolaceae; Rhodotorula; Rhodotorula_diobovata	0	0	0	0	0	0	0	0	0	4.07397	0.808218	0.991897	2.6089	0.693102	2.57315	6.20321	6.04733	5.56094
Fungi; Basidiomycota; Tremellomycetes; Tremellales; Bulleribasidiaceae; Vishniacozyma; Vishniacozyma_psychrotolerans	0	0	0	0	0	0	0	0	0	0	0	0	1.1181	0.297044	1.10278	1.19441	1.16439	1.07074
Fungi; Basidiomycota; Cystobasidiomycetes; Cystobasidiomycetes_ord_Incertae_sedis; Symmetrosporaceae; Symmetrospora; metagenome	0	0	0	0	0	0	0	0	0	3.05548	0.606163	0.743923	12.6718	3.36649	12.4981	0	0	0
